# Supplementary material for: FluNexus: A versatile web platform for antigenic prediction and visualization of influenza A viruses
Source: Imeta. 2026 May 2;5(2):e70127. doi: 10.1002/imt2.70127 (PMC13147951; doi:10.1002/imt2.70127)
Supplement: Supplementary file 2 — Table S1: Prevalence of metabolic syndrome and its diagnostic components. Table S2: General characteristics of study participants by MetS status. Table S3: ORs and 95% CIs of the associations between environmental factors and MetS. Table S4: Mediation of the associations between environmental exposures and MetS by selected gut microbial genera. Table S5: Variables used in the spatiotemporal land use regression (LUR) model. Table S6: The definitions of each category of included variables. [file IMT2-5-e70127-s001.xlsx]

## Sheet: S1
Table S1. Comparison of MAE for FluNexus and comparative methods on the HI data of H3 subtype derived from Smith et al. under temporal sampling.
Method	Complete data	Time gap <= 5	Time gap <= 4	Time gap <= 3	Time gap <= 2
FluNexus	0.64	0.82	0.78	0.88	0.99
Racmacs	0.65	0.85	1.15	1.21	1.62
UMAP	3.21	3.54	3.46	3.24	2.61
FluNexus + PCA	1.22	1.53	1.26	1.51	1.33
FluNexus + t-SNE	7.21	6.53	5.91	5.39	6.4
Racmacs + PCA	1.23	1.57	1.76	1.61	1.89
Racmacs + t-SNE	6.41	6.37	5.7	5.66	6.85

## Sheet: S2
Table S2. Comparison of MSE for FluNexus and comparative methods on the HI data of H3 subtype derived from Smith et al. under temporal sampling.
Method	Complete data	Time gap <= 5	Time gap <= 4	Time gap <= 3	Time gap <= 2
FluNexus	0.84	1.63	1.5	1.86	2.37
Racmacs	0.84	1.78	3.39	3.77	6.19
UMAP	15.39	18.56	17.9	16.05	11.99
FluNexus + PCA	2.93	4.32	3.22	4.41	3.49
FluNexus + t-SNE	181.36	130.39	110.66	99.28	133.23
Racmacs + PCA	3	4.48	5.53	5.13	6.44
Racmacs + t-SNE	135.91	121.63	106.21	108.83	169.41
